# Supplementary material for: Comparison of anti-malarial drug efficacy in the treatment of uncomplicated malaria in African children and adults using network meta-analysis
Source: Malar J. 2017 Aug 3;16:311. doi: 10.1186/s12936-017-1963-0 (PMC5543626; doi:10.1186/s12936-017-1963-0)
Supplement: Supplementary file 2 — Additional file 2. WinBUGS codes for the random effect models. The file contains two parts. Part 1 is the code to run the random effect model under the hypothesis of consistency; part 2 is the code for the random effect model under the inconsistency assumption. These codes are to be run using the free WinBUGS 1.4 software downloadable at http://www.mrc-bsu.cam.ac.uk/bugs/winbugs/contents.shtml. [file 12936_2017_1963_MOESM2_ESM.txt]

#--------------				  -----------#
#		WinBUGS codes           #
#--------------                           -----------#

#-------------------
# PART I code for random effect model with the consistency assumption
# Trial random effect and 
# random coefficient for the study population
# The model yieldes estimates of the 12 treatment effects only
#-------------------

model{
#--------------------------------------------------------------------------------------
for(i in 1:ns){
for(k in 1:na[i]){
#Binomial likelihood
r[i,k]~dbin(p[i,k], n[i,k])
#Model specification
#Each treatment effect estimate is defined by difference between arm k and #arm 1 (reference group)
#The node delta[i,k] is a random effect with heterogeneous variance
logit(p[i,k])<-mu[i]+delta[i,k]+beta[i]*S[i]

}
beta[i]~dnorm(beta0,eps)
#--------------------------------------------------------------------------------------
# Adjustment for multi-arm trial
for(k in 2:na[i]){
#delta[i,k]<-dnorm(md[i,k],taud[i,k]) # trial specific LOR distributions
md[i,k]<-d[t[i,k]] - d[t[i,1]] + sw[i,k]
taud[i,k]<-tau *2*(k-1)/k
w[i,k]<-(delta[i,k] - d[t[i,k]] + d[t[i,1]])
sw[i,k]<-sum(w[i,1:k-1])/(k-1)
}

}
#--------------------------------------------------------------------------------------
#Prior definition
#Vague prior for the reference treatment in each ns trials
for(i in 1:ns){
w[i,1]<-0
delta[i,1]<-0
mu[i]~dnorm(0, 0.0001)
#Vague prior for the random effect node within-trial
for(k in 2:na[i]){delta[i,k]~dnorm(md[i,k],taud[i,k])}
}
#Vague prior for nt-1 basic parameters: treatment effect difference between #treatment k and reference group
#The treatment effect difference between a treatment and itself is setted to #zero
d[1]<-0
for(k in 2:nt) {d[k]~dnorm(0,0.0001)}
#Vague Gamma prior for random-effect precision (useful in case of sparse #data)
#tau~dgamma(0.001,0.001) 
#sd<-pow(tau,-0.5)
#Alternative: vague prior for random-effect standard deviation
sd~dunif(0,2)
tau<-pow(sd, -2)
sigmatau<-1/sqrt(tau)

# study population effects
beta0~dnorm(0,0.00001)
sigeps~dunif(0,2)
eps<-pow(sigeps,-2)
#sigeps~dgamma(0.001,0.001)
betanew~dnorm(beta0,eps)


# Rank probabilities to be the best treatment, based on a "good" outcome
for (k in 1:nt) {
for (m in 1:nt) { prob[m,k]<- equals(rank(d[],k), (nt+1-m)) }
}

#
## Rank probabilities to be the best treatment, based on a "bad" outcome
#for (k in 1:nt) {
#for (m in 1:nt) { prob[m,k]<- equals(rank(d[],k), j) }
#}
}
#--------------------------------------------------------------------------------------
}


# load the data
list(nt=13, ns=76,

na=c(4, 2, 2,  3, 2, 2, 2, 2, 2, 2, 2, 2, 2, 2, 
2, 2, 2, 4, 2, 2, 3, 4, 2, 2, 2, 2, 2, 2, 2, 
2, 2, 2, 2, 2, 2, 2,  2, 2, 2, 2, 2, 2, 2, 2, 
2, 2, 3, 2, 2, 3, 2, 2, 2, 2, 2, 2, 2, 2, 2, 2, 
2, 2, 2, 3, 2,2,  2,3,2,2,2,3,3,2,3,2 ),
t=structure(.Data=c(1, 3, 6, 12, #ABCgroup
                        
                              1, 12, NA, NA,
							 1, 3, NA, NA,
							 1, 3, 12, NA, 
							1, 3, NA, NA, 
							1, 12, NA, NA,
							 3, 10, NA, NA,
							 3, 11, NA, NA,
							 2, 7, NA, NA,
							 6, 11, NA, NA, 
							3, 12, NA, NA,
							 3, 12, NA, NA, 
							1, 12, NA, NA,
							 3, 11, NA, NA, 
3, 11, NA, NA,
 1, 12, NA, NA,
 1, 12, NA, NA, 
 1, 2, 3, 10, 
1, 3, NA, NA,
 1, 3, NA, NA,
 1, 3, 4, NA,
 1, 2, 3, 7,
 1, 3, NA, NA, 
1, 7, NA, NA,
 1, 3, NA, NA, 
1, 3, NA, NA,
 3, 11, NA, NA,
 3, 11, NA, NA, 
1, 3, NA, NA, 
1, 12, NA, NA,
 1, 9, NA, NA,
 1, 3, NA, NA, 
2, 11, NA, NA,
 1, 3, NA, NA,
 1, 12, NA, NA, 
1, 13, NA, NA,
 1, 3, NA, NA, 
1, 12, NA, NA,
 1, 11, NA, NA,
 2, 12, NA, NA,
 1, 3, NA, NA,
 1, 3, NA, NA,
 1, 3, NA, NA,
 1, 6, NA, NA,
 1, 7, NA, NA, 
1, 10, NA, NA, 
1, 3, 11, NA, 
1, 12, NA, NA,
 1, 3, NA, NA,
 1, 3, 12, NA,
 3, 5, NA, NA,
 1, 7, NA, NA,
 1, 3, NA, NA, 
1, 8, NA, NA,
 1, 7, NA, NA,
 1, 9, NA, NA, 
3, 11, NA, NA, 
1, 12, NA, NA,
 1, 12, NA, NA, 
1, 3, NA, NA, 
1, 12, NA, NA,
 1, 12, NA, NA,
 1, 3, NA, NA,
1, 2, 12, NA, 
2, 12, NA, NA,
1,8,NA,NA, # kindeGazard
1,3,NA,NA,#Burkiwa2006_Uganda
1,2,3,NA, #Dorsey2007_Uganda
1,2,NA,NA,#Fanello2007_Rwanda
1,3,NA,NA,#Martensson2005_Zanzibar
1,11,NA,NA,#Mohamed2006_Sudan
1,2,3,NA,#Mutabingwa2005_Tanzania
1,3,6,NA,#Owusi_Agyei2008_Ghana
1,10,NA,NA,#agara2006_Mali
1,3,12,NA,#Sow2016_Senegal
1,2,NA,NA#Sowunmi2007_Nigeria
), .Dim = c(76, 4)  )
,
n=structure(.Data=c(1226, 1002, 413, 1475,
74, 75, NA, NA, 
111, 116, NA, NA,
 144, 288, 288, NA,
 77, 73, NA, NA, 
320, 351, NA, NA,
 250, 250, NA, NA, 
60, 61, NA, NA,
 67, 69, NA, NA, 
86, 82, NA, NA,
 62, 61, NA, NA,
 92, 91, NA, NA, 
514, 1039, NA, NA, 
110, 110, NA, NA,
 148, 143, NA, NA, 
73, 149, NA, NA,
 168, 84, NA, NA, 
 60, 65, 68, 58,
 145, 156, NA, NA,
 66, 66, NA, NA,
 53, 53, 54, NA, 
289, 161, 360, 145,
 163, 159, NA, NA,
 160, 160, NA, NA, 
232, 249, NA, NA,
 64, 61, NA, NA,
 80, 81, NA, NA,  #Hamour2005
42, 40, NA, NA, 
99, 76, NA, NA,
 205, 165, NA, NA,
 180, 355, NA, NA,
 123, 123, NA, NA, 
304, 306, NA, NA, 
200, 208, NA, NA, 
73, 73, NA, NA,
 206, 212, NA, NA,
60, 60, NA, NA,
 96, 106, NA, NA,
 80, 80, NA, NA,
 200, 198, NA, NA,
 312, 629, NA, NA, 
182, 184, NA, NA,
 439, 261, NA, NA,
 458, 914, NA, NA,
 235, 235, NA, NA,
 450, 934, NA, NA,
 634, 601, 667, NA, 
153, 145, NA, NA, 
340, 340, NA, NA, 
178, 180, 176, NA, 
70, 100, NA, NA, 
153, 157, NA, NA, 
170, 170, NA, NA, 
62, 63, NA, NA, 
79, 77, NA, NA, 
423, 849, NA, NA, 
134, 135, NA, NA, 
158, 154, NA, NA, 
187, 197, NA, NA, 
146, 143, NA, NA,
 199, 215, NA, NA, 
35, 72, NA, NA, 
208, 208, NA, NA,
188, 184, 187, NA,
 742, 757, NA, NA,
90,84,NA,NA, # KindeGazard
208,211,NA,NA,
205,111,113,NA,
251,249,NA,NA,
200,208,NA,NA,
72,71,NA,NA,
519,507,515,NA,
223,220,178,NA,
303,303,NA,NA,
139,130,124,NA,
90,91,NA,NA
),
.Dim = c(76, 4)) ,

r=structure(.Data=c(1094, 880, 326, 1336,
                                   73, 75, NA, NA, 
97, 102, NA, NA,
 119, 243, 236, NA,
 62, 54, NA, NA, 
205, 306, NA, NA,
 233, 219, NA, NA, 
43, 50, NA, NA,
 55, 60, NA, NA,
 53, 74, NA, NA,
 52, 58, NA, NA,
 73, 84, NA, NA, 
459, 938, NA, NA,
 101, 98, NA, NA,
 97, 90, NA, NA, 
64, 118, NA, NA,
 150, 72, NA, NA, 
 48, 57, 55, 50, 
106, 118, NA, NA,
 59, 56, NA, NA,
 41, 46, 47, NA,
 284, 160, 359,144,
 158, 155, NA, NA,
 150, 154, NA, NA,
 220, 243, NA, NA,
 60, 61, NA, NA,
 51, 52, NA, NA,  #Hamour2005
40, 39, NA, NA,
 86, 48, NA, NA,
 127, 149, NA, NA,
 165, 329, NA, NA, 
95, 88, NA, NA,
 293, 293, NA, NA,
 185, 188, NA, NA,
 62, 59, NA, NA,
 195, 204, NA, NA,
47, 47, NA, NA, 
44, 93, NA, NA,
 72, 65, NA, NA,
 103, 173, NA, NA, 297, 594, NA, NA, 175, 180, NA, NA, 335, 232, NA, 
NA, 403, 791, NA, NA, 221, 218, NA, NA, 414, 886, NA, NA, 
628, 593, 664, NA, 115, 129, NA, NA, 259, 275, NA, NA, 
176, 175, 170, NA, 60, 95, NA, NA, 148, 150, NA, NA, 148, 
145, NA, NA, 60, 62, NA, NA, 73, 74, NA, NA,
 364, 776, NA, NA, 
96, 112, NA, NA, 
55, 110, NA, NA, 
180, 190, NA, NA, 
144, 141, NA, NA, 
131, 186, NA, NA, 
14, 54, NA, NA, 
194, 192, NA, NA,
121, 149, 159, NA,
 199, 161, NA, NA,
90,83,NA,NA,# kinde-Gazard
205,209,NA,NA,
104,95,108,NA,
243,198,NA,NA,
197,191,NA,NA,
71,70,NA,NA,
504,332,457,NA,
192,205,156,NA,
301,302,NA,NA,
129,116,113,NA,
84,90,NA,NA
), .Dim = c(76, 4) ) ,

S=c(
1,
1,
1,
0,
1,
1,
1,
1,
1,
1,
1,
1,
1,
1,
1,
1,
1,
1,
1,
1,
1,
1,
1,
1,
1,
1,
1,
1,
1,
1,
1,
1,
1,
1,
1,
1,
1,
1,
0,
1,
1,
0,
1,
0,
1,
0,
0,
1,
1,
0,
1,
0,
1,
0,
1,
0,
1,
1,
0,
1,
1,
1,
1,
1,1,1,
1,1,1,1,1,1,1,0,0,1)
) #end list

list(d=c(NA, 0, 0, 0, 0, 0, 0, 0, 0, 0, 0, 0, 0), sd=0.1, betanew=0, sigeps=1, beta0=0,

mu=c(0, 0, 0, 0, 0, 0, 0, 0, 0, 0, 0, 0, 0, 0, 0, 0, 0, 0, 0,
0, 0, 0, 0, 0, 0, 0, 0, 0, 0, 0, 0, 0, 0, 0, 0, 0, 0, 0, 0, 0, 
0, 0, 0, 0, 0, 0, 0, 0, 0, 0, 0, 0, 0, 0, 0, 0, 0, 0, 0, 0, 0, 0, 0, 0, 0,0,  0,0,0,0,0,0,0,0,0,0), 

beta=c(0, 0, 0, 0, 0, 0, 0, 0, 0, 0, 0, 0, 0, 0, 0, 0, 0, 0, 0,
0, 0, 0, 0, 0, 0, 0, 0, 0, 0, 0, 0, 0, 0, 0, 0, 0, 0, 0, 0, 0, 
0, 0, 0, 0, 0, 0, 0, 0, 0, 0, 0, 0, 0, 0, 0, 0, 0, 0, 0, 0, 0, 0, 0, 0, 0,0, 0,0,0,0,0,0,0,0,0,0),

delta=structure(.Data=
c(NA, 0, 0, 0, 
 NA, 0, NA, NA,
 NA, 0, NA, NA,
 NA, 0, 0, NA,
 NA, 0, NA, NA,
 NA, 0, NA, NA, 
NA, 0, NA, NA,
 NA, 0, NA, NA,
 NA, 0, NA, NA,
 NA, 0, NA, NA,
 NA, 0, NA, NA,
 NA, 0, NA, NA,
 NA, 0, NA, NA,
 NA, 0, NA, NA, 
NA, 0, NA, NA,
 NA, 0, NA, NA, 
NA, 0, NA, NA,
 NA, 0, 0, 0,
 NA, 0, NA, NA,
 NA, 0, NA, NA,
 NA, 0, 0, NA,
 NA, 0, 0, 0,
 NA, 0, NA, NA,
 NA, 0, NA, NA,
 NA, 0, NA, NA,
 NA, 0, NA, NA,
 NA, 0, NA, NA,
 NA, 0, NA, NA, 
NA, 0, NA, NA, 
NA, 0, NA, NA,
 NA, 0, NA, NA,
 NA, 0, NA, NA,
 NA, 0, NA, NA,
 NA, 0, NA, NA,
 NA, 0, NA, NA, 
NA, 0, NA, NA, 
NA, 0, NA, NA,
 NA, 0, NA, NA,
 NA, 0, NA, NA,
 NA, 0, NA, NA,
 NA, 0, NA, NA,
 NA, 0, NA, NA, NA, 0, NA, NA, NA, 0, NA, NA, 
NA, 0, NA, NA, NA, 0, NA, NA, NA, 0, 0, NA, NA, 0, NA, NA, NA, 
0, NA, NA, NA, 0, 0, NA, NA, 0, NA, NA, NA, 0, NA, NA, NA, 0, 
NA, NA, NA, 0, NA, NA, NA, 0, NA, NA, NA, 0, NA, NA,
 NA, 0, NA, NA,
 NA, 0, NA, NA, 
NA, 0, NA, NA, 
NA, 0, NA, NA,
 NA, 0, NA, NA, 
NA, 0, NA, NA, 
NA, 0, NA, NA,
 NA, 0, 0, NA,
 NA, 0, NA, NA,
NA,0,NA,NA,#KindeGazzard
NA,0,NA,NA,#Burkiwa2006_Uganda
NA,0,0,NA, #Dorsey2007_Uganda
NA,0,NA,NA,#Fanello2007_Rwanda
NA,0,NA,NA,#Martensson2005_Zanzibar
NA,0,NA,NA,#Mohamed2006_Sudan
NA,0,0,NA,#Mutabingwa2005_Tanzania
NA,0,0,NA,#Owusi_Agyei2008_Ghana
NA,0,NA,NA,#agara2006_Mali
NA,0,0,NA,#Sow2016_Senegal
NA,0,NA,NA#Sowunmi2007_Nigeria
), .Dim = c(76, 4) )

 )# end list


#-------------------
# PART II code for random effect model with inconsistency assumption
# Trial random effect and 
# random coefficient for the study population
# The model yieldes estimates of the 12 treatment effects 
# and also the other 2 by 2 comparison among the 13 treatments
#-------------------


model{
for(i in 1:ns){
for(k in 1:na[i]){
#Binomial likelihood
r[i,k]~dbin(p[i,k], n[i,k])

#Model specification
#Each treatment effect estimate is defined by difference between arm k and arm 1 (reference group)
#The node delta[i,k] is a random effect and also the coefficient of Si
logit(p[i,k])<-mu[i]+delta[i,k]+beta[i]*S[i]
}
beta[i]~dnorm(beta0,eps)


}
#--------------------------------------------------------------------------------------
#Prior definition
#Vague prior for the reference treatment in each ns trials
#Normal distribution is specified in term of mean and precision
for(i in 1:ns){
#Each treatment effect difference between a treatment and itself is setted to zero
delta[i,1]<-0
mu[i]~dnorm(0, 0.0001)
#Vague prior for the random effect node within-trial
for(k in 2:na[i]){
delta[i,k]~dnorm(d[t[i,1],t[i,k]],tau)
}
}
# Priors for all treatment effects differences
for(c in 1:(nt-1)){
for(k in (c+1):nt){
d[c,k]~dnorm(0,0.0001) }

}


#Alternative: vague prior for random-effect standard deviation
sd~dunif(0,2)
tau<-pow(sd, -2)

sigmatau<-1/sqrt(tau)

# study population effects
beta0~dnorm(0,0.00001)
sigeps~dunif(0,2)
eps<-pow(sigeps,-2)
#sigeps~dgamma(0.001,0.001)
betanew~dnorm(beta0,eps)


}
}
#--------------------------------------------------------------------------------------
}


# load the data
list(nt=13, ns=76,

na=c(4, 2, 2,  3, 2, 2, 2, 2, 2, 2, 2, 2, 2, 2, 
2, 2, 2, 4, 2, 2, 3, 4, 2, 2, 2, 2, 2, 2, 2, 
2, 2, 2, 2, 2, 2, 2,  2, 2, 2, 2, 2, 2, 2, 2, 
2, 2, 3, 2, 2, 3, 2, 2, 2, 2, 2, 2, 2, 2, 2, 2, 
2, 2, 2, 3, 2,2,  2,3,2,2,2,3,3,2,3,2),
t=structure(.Data=c(1, 3, 6, 12,
                        
                              1, 12, NA, NA,
							 1, 3, NA, NA,
							 1, 3, 12, NA, 
							1, 3, NA, NA, 
							1, 12, NA, NA,
							 3, 10, NA, NA,
							 3, 11, NA, NA,
							 2, 7, NA, NA,
							 6, 11, NA, NA, 
							3, 12, NA, NA,
							 3, 12, NA, NA, 
							1, 12, NA, NA,
							 3, 11, NA, NA, 
3, 11, NA, NA,
 1, 12, NA, NA,
 1, 12, NA, NA, 
 1, 2, 3, 10, 
1, 3, NA, NA,
 1, 3, NA, NA,
 1, 3, 4, NA,
 1, 2, 3, 7,
 1, 3, NA, NA, 
1, 7, NA, NA,
 1, 3, NA, NA, 
1, 3, NA, NA,
 3, 11, NA, NA,
 3, 11, NA, NA, 
1, 3, NA, NA, 
1, 12, NA, NA,
 1, 9, NA, NA,
 1, 3, NA, NA, 
2, 11, NA, NA,
 1, 3, NA, NA,
 1, 12, NA, NA, 
1, 13, NA, NA,
 1, 3, NA, NA, 
1, 12, NA, NA,
 1, 11, NA, NA,
 2, 12, NA, NA,
 1, 3, NA, NA,
 1, 3, NA, NA,
 1, 3, NA, NA,
 1, 6, NA, NA,
 1, 7, NA, NA, 
1, 10, NA, NA, 
1, 3, 11, NA, 
1, 12, NA, NA,
 1, 3, NA, NA,
 1, 3, 12, NA,
 3, 5, NA, NA,
 1, 7, NA, NA,
 1, 3, NA, NA, 
1, 8, NA, NA,
 1, 7, NA, NA,
 1, 9, NA, NA, 
3, 11, NA, NA, 
1, 12, NA, NA,
 1, 12, NA, NA, 
1, 3, NA, NA, 
1, 12, NA, NA,
 1, 12, NA, NA,
 1, 3, NA, NA,
1, 2, 12, NA, 
2, 12, NA, NA,
1,8,NA,NA,
1,3,NA,NA,#Burkiwa2006_Uganda
1,2,3,NA, #Dorsey2007_Uganda
1,2,NA,NA,#Fanello2007_Rwanda
1,3,NA,NA,#Martensson2005_Zanzibar
1,11,NA,NA,#Mohamed2006_Sudan
1,2,3,NA,#Mutabingwa2005_Tanzania
1,3,6,NA,#Owusi_Agyei2008_Ghana
1,10,NA,NA,#agara2006_Mali
1,3,12,NA,#Sow2016_Senegal
1,2,NA,NA) #Sowunmi2007_Nigeria
 ,.Dim = c(76, 4)  )
,

n=structure(.Data=c(1226, 1002, 413, 1475,
74, 75, NA, NA, 
111, 116, NA, NA,
 144, 288, 288, NA,
 77, 73, NA, NA, 
320, 351, NA, NA,
 250, 250, NA, NA, 
60, 61, NA, NA,
 67, 69, NA, NA, 
86, 82, NA, NA,
 62, 61, NA, NA,
 92, 91, NA, NA, 
514, 1039, NA, NA, 
110, 110, NA, NA,
 148, 143, NA, NA, 
73, 149, NA, NA,
 168, 84, NA, NA, 
 60, 65, 68, 58,
 145, 156, NA, NA,
 66, 66, NA, NA,
 53, 53, 54, NA, 
289, 161, 360, 145,
 163, 159, NA, NA,
 160, 160, NA, NA, 
232, 249, NA, NA,
 64, 61, NA, NA,
 55, 57, NA, NA, 
42, 40, NA, NA, 
99, 76, NA, NA,
 205, 165, NA, NA,
 180, 355, NA, NA,
 123, 123, NA, NA, 
304, 306, NA, NA, 
200, 208, NA, NA, 
73, 73, NA, NA,
 206, 212, NA, NA,
60, 60, NA, NA,
 96, 106, NA, NA,
 80, 80, NA, NA,
 200, 198, NA, NA,
 312, 629, NA, NA, 
182, 184, NA, NA,
 439, 261, NA, NA,
 458, 914, NA, NA,
 235, 235, NA, NA,
 450, 934, NA, NA,
 634, 601, 667, NA, 
153, 145, NA, NA, 
340, 340, NA, NA, 
178, 180, 176, NA, 
70, 100, NA, NA, 
153, 157, NA, NA, 
170, 170, NA, NA, 
62, 63, NA, NA, 
79, 77, NA, NA, 
423, 849, NA, NA, 
134, 135, NA, NA, 
158, 154, NA, NA, 
187, 197, NA, NA, 
146, 143, NA, NA,
 199, 215, NA, NA, 
35, 72, NA, NA, 
208, 208, NA, NA,
188, 184, 187, NA,
 742, 757, NA, NA,
90,84,NA,NA,
208,211,NA,NA,
205,111,113,NA,
251,249,NA,NA,
200,208,NA,NA,
72,71,NA,NA,
519,507,515,NA,
223,220,178,NA,
303,303,NA,NA,
139,130,124,NA,
90,91,NA,NA
), .Dim = c(76, 4)) ,


r=structure(.Data=c(1094, 880, 326, 1336,
                                   73, 75, NA, NA, 
97, 102, NA, NA,
 119, 243, 236, NA,
 62, 54, NA, NA, 
205, 306, NA, NA,
 233, 219, NA, NA, 
43, 50, NA, NA,
 55, 60, NA, NA,
 53, 74, NA, NA,
 52, 58, NA, NA,
 73, 84, NA, NA, 
459, 938, NA, NA,
 101, 98, NA, NA,
 97, 90, NA, NA, 
64, 118, NA, NA,
 150, 72, NA, NA, 
 48, 57, 55, 50, 
106, 118, NA, NA,
 59, 56, NA, NA,
 41, 46, 47, NA,
 284, 160, 359,144,
 158, 155, NA, NA,
 150, 154, NA, NA,
 220, 243, NA, NA,
 60, 61, NA, NA,
 51, 52, NA, NA, 
40, 39, NA, NA,
 86, 48, NA, NA,
 127, 149, NA, NA,
 165, 329, NA, NA, 
95, 88, NA, NA,
 293, 293, NA, NA,
 185, 188, NA, NA,
 62, 59, NA, NA,
 195, 204, NA, NA,
47, 47, NA, NA, 
44, 93, NA, NA,
 72, 65, NA, NA,
 103, 173, NA, NA, 297, 594, NA, NA, 175, 180, NA, NA, 335, 232, NA, 
NA, 403, 791, NA, NA, 221, 218, NA, NA, 414, 886, NA, NA, 
628, 593, 664, NA, 115, 129, NA, NA, 259, 275, NA, NA, 
176, 175, 170, NA, 60, 95, NA, NA, 148, 150, NA, NA, 148, 
145, NA, NA, 60, 62, NA, NA, 73, 74, NA, NA,
 364, 776, NA, NA, 
96, 112, NA, NA, 
55, 110, NA, NA, 
180, 190, NA, NA, 
144, 141, NA, NA, 
131, 186, NA, NA, 
14, 54, NA, NA, 
194, 192, NA, NA,
121, 149, 159, NA,
 199, 161, NA, NA,
90,83,NA,NA,
205,209,NA,NA,
104,95,108,NA,
243,198,NA,NA,
197,191,NA,NA,
71,70,NA,NA,
504,332,457,NA,
192,205,156,NA,
301,302,NA,NA,
129,116,113,NA,
84,90,NA,NA
), .Dim = c(76, 4) ) , S=c(
1,
1,
1,
0,
1,
1,
1,
1,
1,
1,
1,
1,
1,
1,
1,
1,
1,
1,
1,
1,
1,
1,
1,
1,
1,
1,
1,
1,
1,
1,
1,
1,
1,
1,
1,
1,
1,
1,
0,
1,
1,
0,
1,
0,
1,
0,
0,
1,
1,
0,
1,
0,
1,
0,
1,
0,
1,
1,
0,
1,
1,
1,
1,
1,1,1,
1,1,1,1,1,1,1,0,0,1)

) #end list


# Initial value; 1 markov chain
list(d=structure(.Data=c(NA, 0, 0, 0, 0, 0, 0, 0, 0, 0, 0, 0, 0, 
NA, NA, 0, 0, 0, 0, 0, 0, 0, 0, 0, 0, 0, 
NA, NA, NA, 0, 0, 0, 0, 0, 0, 0, 0, 0, 0,  
NA, NA, NA, NA, 0, 0, 0, 0, 0, 0, 0, 0, 0,  
NA, NA, NA, NA, NA, 0, 0, 0, 0, 0, 0, 0, 0,  
NA, NA, NA, NA, NA, NA, 0, 0, 0, 0, 0, 0, 0,   
NA, NA, NA, NA, NA, NA, NA, 0, 0, 0, 0, 0, 0,   
NA, NA, NA, NA, NA, NA, NA, NA, 0, 0, 0, 0, 0,  
NA, NA, NA, NA, NA, NA, NA, NA, NA, 0, 0, 0, 0,  
NA, NA, NA, NA, NA, NA, NA, NA, NA, NA, 0, 0, 0,   
NA, NA, NA, NA, NA, NA, NA, NA, NA, NA, NA, 0, 0,  
NA, NA, NA, NA, NA, NA, NA, NA, NA, NA, NA, NA, 0),.Dim=c(12,13)), sd=1, betanew=0, sigeps=1, beta0=0,


mu=c(0, 0, 0, 0, 0, 0, 0, 0, 0, 0, 0, 0, 0, 0, 0, 0, 0, 0, 0,
0, 0, 0, 0, 0, 0, 0, 0, 0, 0, 0, 0, 0, 0, 0, 0, 0, 0, 0, 0, 0, 
0, 0, 0, 0, 0, 0, 0, 0, 0, 0, 0, 0, 0, 0, 0, 0, 0, 0, 0, 0, 0, 0, 0, 0, 0,0, 0,0,0,0,0,0,0,0,0,0),

beta=c(0, 0, 0, 0, 0, 0, 0, 0, 0, 0, 0, 0, 0, 0, 0, 0, 0, 0, 0,
0, 0, 0, 0, 0, 0, 0, 0, 0, 0, 0, 0, 0, 0, 0, 0, 0, 0, 0, 0, 0, 
0, 0, 0, 0, 0, 0, 0, 0, 0, 0, 0, 0, 0, 0, 0, 0, 0, 0, 0, 0, 0, 0, 0, 0, 0,0, 0,0,0,0,0,0,0,0,0,0),

delta=structure(.Data=
c(NA, 0, 0, 0, 
 NA, 0, NA, NA,
 NA, 0, NA, NA,
 NA, 0, 0, NA,
 NA, 0, NA, NA,
 NA, 0, NA, NA, 
NA, 0, NA, NA,
 NA, 0, NA, NA,
 NA, 0, NA, NA,
 NA, 0, NA, NA,
 NA, 0, NA, NA,
 NA, 0, NA, NA,
 NA, 0, NA, NA,
 NA, 0, NA, NA, 
NA, 0, NA, NA,
 NA, 0, NA, NA, 
NA, 0, NA, NA,
 NA, 0, 0, 0,
 NA, 0, NA, NA,
 NA, 0, NA, NA,
 NA, 0, 0, NA,
 NA, 0, 0, 0,
 NA, 0, NA, NA,
 NA, 0, NA, NA,
 NA, 0, NA, NA,
 NA, 0, NA, NA,
 NA, 0, NA, NA,
 NA, 0, NA, NA, 
NA, 0, NA, NA, 
NA, 0, NA, NA,
 NA, 0, NA, NA,
 NA, 0, NA, NA,
 NA, 0, NA, NA,
 NA, 0, NA, NA,
 NA, 0, NA, NA, 
NA, 0, NA, NA, 
NA, 0, NA, NA,
 NA, 0, NA, NA,
 NA, 0, NA, NA,
 NA, 0, NA, NA,
 NA, 0, NA, NA,
 NA, 0, NA, NA, NA, 0, NA, NA, NA, 0, NA, NA, 
NA, 0, NA, NA, NA, 0, NA, NA, NA, 0, 0, NA, NA, 0, NA, NA, NA, 
0, NA, NA, NA, 0, 0, NA, NA, 0, NA, NA, NA, 0, NA, NA, NA, 0, 
NA, NA, NA, 0, NA, NA, NA, 0, NA, NA, NA, 0, NA, NA,
 NA, 0, NA, NA,
 NA, 0, NA, NA, 
NA, 0, NA, NA, 
NA, 0, NA, NA,
 NA, 0, NA, NA, 
NA, 0, NA, NA, 
NA, 0, NA, NA,
 NA, 0, 0, NA,
 NA, 0, NA, NA,
NA, 0, NA, NA,
NA,0,NA,NA,#Burkiwa2006_Uganda
NA,0,0,NA, #Dorsey2007_Uganda
NA,0,NA,NA,#Fanello2007_Rwanda
NA,0,NA,NA,#Martensson2005_Zanzibar
NA,0,NA,NA,#Mohamed2006_Sudan
NA,0,0,NA,#Mutabingwa2005_Tanzania
NA,0,0,NA,#Owusi_Agyei2008_Ghana
NA,0,NA,NA,#agara2006_Mali
NA,0,0,NA,#Sow2016_Senegal
NA,0,NA,NA#Sowunmi2007_Nigeria
), .Dim = c(76, 4) )


 )# End list
